# Supplementary material for: The cross-interaction between global and age-comparative self-rated health on depressive symptoms–considering both the individual and combined effects
Source: BMC Psychiatry. 2016 Dec 5;16:433. doi: 10.1186/s12888-016-1098-9 (PMC5139095; doi:10.1186/s12888-016-1098-9)
Supplement: Additional file 4: — Table S1. The association between covariates and SRHs. SRH means self-rated health. SRH-global is general self rated health, while SRH-age is age-comparative self–rated health. Chi-square tests were performed for statistical tests. (21 kb) [file 12888_2016_1098_MOESM4_ESM.xlsx]

## Sheet: Sheet1
Supplementary Table 1. The association between covariates and SRHs
	SRH-global						p-value		SRH-age						p-value	Total
	Low		Middle		High				Low		Middle		High
	N	%	N	%	N	%			N	%	N	%	N	%
Gender
male	853	22.8441	1307	35.0027	1574	42.1532	<0.001		597	15.9882	1522	40.7606	1614	43.2244	<0.001	3734
female	1684	34.4588	1812	37.078	1391	28.4633			1128	23.0816	2173	44.4649	1586	32.4534		4887
Age
-54	247	11.0219	675	30.1205	1319	58.8577	<0.001		215	9.59393	849	37.8849	1177	52.5212	<0.001	2241
55-64	542	22.754	899	37.7414	941	39.5046			369	15.4912	1030	43.241	983	41.2678		2382
65-74	948	38.1489	1015	40.8451	522	21.006			598	24.0644	1134	45.6338	753	30.3018		2485
75-	800	52.8751	530	35.0297	183	12.0952			543	35.889	682	45.076	288	19.035		1513
Marital status
Single	873	44.6776	705	36.0798	376	19.2426	<0.001		628	32.1392	868	44.4217	458	23.4391	<0.001	1954
Married	1664	24.9588	2414	36.2082	2589	38.8331			1097	16.4542	2827	42.4029	2743	41.1429		6667
Region
Metropolitan	1053	28.1701	1298	34.7245	1387	37.1054	<0.001		764	20.4387	1557	41.6533	1417	37.908	<0.001	3738
Small to Medium city	772	27.9406	987	35.722	1004	36.3373			498	18.0239	1132	40.97	1133	41.0062		2763
Rural area	712	33.5849	834	39.3396	574	27.0755			463	21.8396	1006	47.4528	651	30.7075		2120
Regular exercise
no	1908	34.3474	2038	36.6877	1609	28.9649	<0.001		1320	23.7624	2496	44.9325	1739	31.3051	<0.001	5555
yes	629	20.5153	1081	35.2577	1356	44.227			405	13.2094	1199	39.1063	1462	47.6843		3066
Employment
employed	519	14.3529	1273	35.2046	1824	50.4425	<0.001		360	9.95575	1466	40.542	1790	49.5022	<0.001	3616
unemployed	2018	40.3197	1846	36.8831	1141	22.7972			1365	27.2727	2229	44.5355	1411	28.1918		5005
Educational level
elementary	1735	44.0132	1502	38.1025	705	17.8843	<0.001		1154	29.2745	1850	46.9305	938	23.795	<0.001	3942
middle	355	24.0841	588	39.8915	531	36.0244			254	17.232	648	43.962	572	38.806		1474
high	336	14.6661	740	32.3003	1215	53.0336			234	10.2139	910	39.7206	1147	50.0655		2291
college or above	111	12.1444	289	31.6193	514	56.2363			83	9.08096	287	31.4004	544	59.5186		914
Income level
Lowest	1121	51.659	749	34.5161	300	13.8249	<0.001		803	37.0046	908	41.8433	459	21.1521	<0.001	2170
lower	754	31.0544	999	41.145	675	27.8007			481	19.8105	1191	49.0527	756	31.1367		2428
higher	399	18.5927	783	36.4865	964	44.9208			265	12.3486	918	42.7773	963	44.8742		2146
highest	263	14.0117	588	31.3266	1026	54.6617			176	9.37666	678	36.1215	1023	54.5019		1877
Number of chronic diseases
none	444	11.0503	1457	36.2618	2117	52.6879	<0.001		413	10.2787	1575	39.1986	2030	50.5226	<0.001	4018
one	885	34.0123	1058	40.661	659	25.3267			548	21.0607	1221	46.9254	833	32.0138		2602
two	708	53.2731	464	34.9135	157	11.8134			424	31.9037	634	47.705	271	20.3913		1329
three or more	500	74.4048	140	20.8333	32	4.7619			340	50.5952	265	39.4345	67	9.97024		672
Cancer history
yes	150	64.3777	61	26.1803	22	9.44206	<0.001		90	38.6266	114	48.927	29	12.4464	<0.001	233
no	2387	28.4573	3058	36.4568	2943	35.0858			1635	19.4921	3581	42.6919	3172	37.8159		8388
Excessive health expenditure
<5.0%	1103	21.3511	1856	35.9272	2207	42.7216	<0.001		825	15.9698	2073	40.1278	2268	43.9024	<0.001	5166
5.0-9.9%	432	31.4869	555	40.4519	385	28.0612			256	18.6589	669	48.7609	447	32.5802		1372
10.0-19.9%	393	41.3684	360	37.8947	197	20.7368			238	25.0526	467	49.1579	245	25.7895		950
20.0% -	609	53.7511	348	30.7149	176	15.534			406	35.8341	486	42.895	241	21.271		1133
Type of medical guarantee
insurance	2220	27.3871	2972	36.6642	2914	35.9487	<0.001		1443	17.8016	3520	43.4246	3146	38.8108	<0.001	8106
medical aid	317	61.5534	147	28.5437	51	9.90291			282	54.7573	175	33.9806	58	11.2621		515
Co-coverage from private health insurance
yes	380	13.8585	926	33.771	1436	52.3705	<0.001		224	8.16922	1015	37.0168	1503	54.814	<0.001	2742
no	2157	36.6899	2193	37.3023	1529	26.0078			1501	25.5316	2680	45.586	1698	28.8825		5879
Total	2537	29.4281	3119	36.1791	2965	34.3928			1725	20.0093	3695	42.8605	3201	37.1303		8621
